# Supplementary material for: Impact of Preoperative CT-Diagnosed Sarcopenic Obesity on Outcomes After Radical Cystectomy for Bladder Cancer
Source: Cancers (Basel). 2025 Aug 15;17(16):2669. doi: 10.3390/cancers17162669 (PMC12384084; doi:10.3390/cancers17162669)
Supplement: Supplementary file 1 [file cancers-17-02669-s001.zip]

Archive with 1 entries (1 files):
- cancers-3739763-supplementary.pdf
